# Supplementary material for: Decision-Making Underlying Support-Searching in Pea Plants
Source: Plants (Basel). 2023 Apr 10;12(8):1597. doi: 10.3390/plants12081597 (PMC10143786; doi:10.3390/plants12081597)
Supplement: Supplementary file 1 [file plants-12-01597-s001.zip]

Archive with 1 entries (1 files):
- Movie M1.mp4
